# Supplementary material for: The Hare and the Hedgehog: Empirical evidence on the relationship between the individual Pace of Life and the speed-accuracy continuum
Source: PLoS One. 2021 Aug 20;16(8):e0256490. doi: 10.1371/journal.pone.0256490 (PMC8378698; doi:10.1371/journal.pone.0256490)
Supplement: S1 Table — (ZIP) [file pone.0256490.s003.zip › S1_Table.tex]

% % % % % % % % % % % % % % % % % % % % % % % %
% % % % % % The Hare and the Hedgehog % % % % %
% % % % % % % % % % % % % % % % % % % % % % % %

\documentclass[10pt,letterpaper]{article}
\usepackage[top=0.85in,left=2.75in,footskip=0.75in]{geometry}
\usepackage{bm}
\usepackage{amsmath,amssymb}
\usepackage{changepage}
\usepackage{lscape}
\usepackage[utf8]{inputenc}
\usepackage{babel}
\usepackage{textcomp,marvosym}
\usepackage{cite}
\usepackage{nameref,hyperref}
\usepackage[right]{lineno}
\usepackage{microtype}
\DisableLigatures[f]{encoding = *, family = * }
\usepackage[table]{xcolor}
\usepackage{array}
\newcolumntype{+}{!{\vrule width 2pt}}
\newlength\savedwidth
\newcommand\thickcline[1]{%
  \noalign{\global\savedwidth\arrayrulewidth\global\arrayrulewidth 2pt}%
  \cline{#1}%
  \noalign{\vskip\arrayrulewidth}%
  \noalign{\global\arrayrulewidth\savedwidth}%
}
\newcommand\thickhline{\noalign{\global\savedwidth\arrayrulewidth\global\arrayrulewidth 2pt}%
\hline
\noalign{\global\arrayrulewidth\savedwidth}}
\usepackage{setspace} 
\doublespacing
\raggedright
\setlength{\parindent}{0.5cm}
\textwidth 5.25in 
\textheight 8.75in
\usepackage[aboveskip=1pt,labelfont=bf,labelsep=period,justification=raggedright,singlelinecheck=off]{caption}
\renewcommand{\figurename}{Fig}
\bibliographystyle{plos2015}
\makeatletter
\renewcommand{\@biblabel}[1]{\quad#1.}
\makeatother
\usepackage{lastpage,fancyhdr,graphicx}
\usepackage{epstopdf}
\pagestyle{fancy}
\fancyhf{}
%\setlength{\headheight}{27.023pt}
%\lhead{\includegraphics[width=2.0in]{PLOS-submission.eps}}
\rfoot{\thepage/\pageref{LastPage}}
\renewcommand{\headrulewidth}{0pt}
\renewcommand{\footrule}{\hrule height 2pt \vspace{2mm}}
\fancyheadoffset[L]{2.25in}
\fancyfootoffset[L]{2.25in}
\lfoot{\today}
\newcommand{\lorem}{{\bf LOREM}}
\newcommand{\ipsum}{{\bf IPSUM}}
%% END MACROS SECTION
\begin{document}
\section*{S1 Table.}\label{S1_Table}

\vspace{0.2cm}

\begin{table}[h]
\small
  \renewcommand\thetable{S1}
\setlength{\tabcolsep}{3pt}
\centering
\caption{
{\bf Correlation matrix: The individual \textit{Pace of Life} and its components}}
{
\def\sym#1{\ifmmode^{#1}\else\(^{#1}\)\fi}
\begin{tabular}{l p{1.4cm} p{1.5cm} p{1.7cm}  p{1.2cm} p{1.8cm} p{1.5cm}}
\hline\hline
 & Factor loadings & \textit{Pace}\newline \textit{of Life} & \textit{Fast Pace of Life} & \textit{walking time} & \textit{working time\textsubscript{number}} & \textit{working time\textsubscript{quest.}} \\
\hline
\textit{Pace of Life} & & 1 & & & &  \\
\textit{Fast Pace of Life}& &0.718\sym{***}& 1  &  & & \\
\textit{walking time}& 0.274 & -0.308\sym{**} & -0.287\sym{**} &  1 & &  \\
\textit{working time\textsubscript{number}}& 0.412& -0.780\sym{***}&   -0.448\sym{***}&    0.187  &1 & \\
\textit{working time\textsubscript{quest.}}&0.279& -0.735\sym{***}&   -0.622\sym{***}&  0.005 & 0.189 & 1 \\
\hline\hline
\multicolumn{7}{c}{Standard errors in parentheses \footnotesize \sym{*} \(p<0.05\), \sym{**} \(p<0.01\), \sym{***} \(p<0.001\)}\\
\end{tabular}
}
\end{table}
\end{document}
