# Supplementary material for: The Hare and the Hedgehog: Empirical evidence on the relationship between the individual Pace of Life and the speed-accuracy continuum
Source: PLoS One. 2021 Aug 20;16(8):e0256490. doi: 10.1371/journal.pone.0256490 (PMC8378698; doi:10.1371/journal.pone.0256490)
Supplement: S2 Table — (ZIP) [file pone.0256490.s004.zip]

Archive with 2 entries (2 files):
- S2_Table.pdf
- S2_Table.tex
