# Supplementary material for: The Hare and the Hedgehog: Empirical evidence on the relationship between the individual Pace of Life and the speed-accuracy continuum
Source: PLoS One. 2021 Aug 20;16(8):e0256490. doi: 10.1371/journal.pone.0256490 (PMC8378698; doi:10.1371/journal.pone.0256490)
Supplement: S2 Table — (ZIP) [file pone.0256490.s004.zip › S2_Table.tex]

% % % % % % % % % % % % % % % % % % % % % % % %
% % % % % % The Hare and the Hedgehog % % % % %
% % % % % % % % % % % % % % % % % % % % % % % %

\documentclass[10pt,letterpaper]{article}
\usepackage[top=0.85in,left=2.75in,footskip=0.75in]{geometry}
\usepackage{bm}
\usepackage{color} 
\usepackage{amsmath,amssymb}
\usepackage{changepage}
\usepackage{lscape}
\usepackage[utf8]{inputenc}
\usepackage{babel}
\usepackage{textcomp,marvosym}
\usepackage{cite}
\usepackage{nameref,hyperref}
\usepackage[right]{lineno}
\usepackage{microtype}
\DisableLigatures[f]{encoding = *, family = * }
\usepackage[table]{xcolor}
\usepackage{array}
\newcolumntype{+}{!{\vrule width 2pt}}
\newlength\savedwidth
\newcommand\thickcline[1]{%
  \noalign{\global\savedwidth\arrayrulewidth\global\arrayrulewidth 2pt}%
  \cline{#1}%
  \noalign{\vskip\arrayrulewidth}%
  \noalign{\global\arrayrulewidth\savedwidth}%
}
\newcommand\thickhline{\noalign{\global\savedwidth\arrayrulewidth\global\arrayrulewidth 2pt}%
\hline
\noalign{\global\arrayrulewidth\savedwidth}}
\usepackage{setspace} 
\doublespacing
\raggedright
\setlength{\parindent}{0.5cm}
\textwidth 5.25in 
\textheight 8.75in
\usepackage[aboveskip=1pt,labelfont=bf,labelsep=period,justification=raggedright,singlelinecheck=off]{caption}
\renewcommand{\figurename}{Fig}
\bibliographystyle{plos2015}
\makeatletter
\renewcommand{\@biblabel}[1]{\quad#1.}
\makeatother
\usepackage{lastpage,fancyhdr,graphicx}
\usepackage{epstopdf}
\usepackage{calc}
\pagestyle{fancy}
\fancyhf{}
%\setlength{\headheight}{27.023pt}
%\lhead{\includegraphics[width=2.0in]{PLOS-submission.eps}}
\rfoot{\thepage/\pageref{LastPage}}
\renewcommand{\headrulewidth}{0pt}
\renewcommand{\footrule}{\hrule height 2pt \vspace{2mm}}
\fancyheadoffset[L]{2.25in}
\fancyfootoffset[L]{2.25in}
\lfoot{\today}
\newcommand{\lorem}{{\bf LOREM}}
\newcommand{\ipsum}{{\bf IPSUM}}
%% END MACROS SECTION
\begin{document}
\section*{S2 Table.}\label{S2_Table}

\vspace{0.2cm}

\begin{table}[h]
  \renewcommand\thetable{S2}
\setlength{\tabcolsep}{3pt}
\footnotesize
\centering
\caption{
{\bf Regression results for components of \textit{Pace of Life}}}
{
\def\sym#1{\ifmmode^{#1}\else\(^{#1}\)\fi}
\begin{tabular}{l*{9}{c}}
\hline\hline
  &\multicolumn{3}{c}{Number of Mistakes}&\multicolumn{3}{c}{Making Mistakes at all}&\multicolumn{3}{c}{Achievement}\\
\hline
\textit{walking time} &-0.222& & &-0.141& & &-1.685\sym{*}  & &       \\
   &      (0.179)& & &     (0.123)& & &     (0.929)& &       \\
[1em]
\textit{working time\textsubscript{number}}& &-0.016& & &-0.009& & &-0.200&        \\
& &     (0.012)& & &     (0.012)& & &     (0.134)&        \\
[1em]
\textit{working time\textsubscript{quest.}}& & &-0.003& & &-0.006\sym{***}& & &-0.043\sym{***}\\
   & & &     (0.003)& & &     (0.002)& & &     (0.012)         \\
[1em]
Female      &-0.318&-0.439&-0.564&0.073&0.005&-0.188&3.148&2.431&0.612         \\
   & (0.395)&     (0.352)&     (0.372)&     (0.304)&     (0.290)&     (0.318)&     (1.902)&     (1.966)&     (1.966)         \\
[1em]
Age&-0.048&-0.045&-0.041&-0.041&-0.041&-0.039&0.285&0.300&0.348      \\
& (0.039)&     (0.039)&     (0.040)&     (0.038)&     (0.037)&     (0.039)&     (0.324)&     (0.315)&     (0.314)         \\
[1em]
Constant      &4.171\sym{*}  &2.148\sym{*}  &2.619\sym{**} &2.623&1.359&3.066\sym{**} &74.229\sym{***}&60.815\sym{***}&68.893\sym{***}\\
   & (2.356)&     (1.174)&     (1.308)&     (1.847)&     (1.212)&     (1.501)&    (14.740)&    (10.938)&    (11.027)         \\
\hline
\(N\) & 97& 97& 97&   97&   97&   97&   97&   97&   97         \\
\(R^{2}\)   &0.203&0.194&0.196& & & &0.231&0.254&0.290         \\
\(Pseudo R^{2}\)& & & &  0.107 &  0.103 & 0.166 & & &  \\
\hline\hline
\end{tabular}
\begin{flushleft} All regressions additionally include session-day dummies and income category as a control variable. Standard errors in parentheses, $\sym{*}p<0.100, \sym{**}p<0.050, \sym{***} p<0.010$
\end{flushleft}
}
\end{table}
\end{document}
